# Supplementary material for: Questionable Species Names for Distinct Species Clusters: An Empirical Test of the BOLD Molecular Identification Engine
Source: Insects. 2025 Nov 17;16(11):1172. doi: 10.3390/insects16111172 (PMC12653883; doi:10.3390/insects16111172)
Supplement: Supplementary file 1 [file insects-16-01172-s001.zip › Table_S1.xlsx]

## Sheet: Table S1
Species	Field number	GenBank	Locality	Сoordinates (latitude/longitude)	Year	Collector
Hesperiidae
Erynnis tages	EY104	PQ611771	Ulyanovsk region,Staromaynsky District	54.631290, 49.040297	2024	Yakimenko E.V.
Carcharodus alceae	EY105	PQ611772	Ulyanovsk region,Staromaynsky District	54.631290, 49.040297	2024	Yakimenko E.V.
Carcharodus alceae	EY135	PQ611773	Saratov region, Yeremkino	52.647221, 47.838958	2020	Lukhtanov V.A.
Carterocephalus palaemon	EY048	PQ611778	Ulyanovsk region,Speshnevka	53.894086, 47.953185	2023	Yakimenko E.V.
Carterocephalus palaemon	EY049	PQ611779	Ulyanovsk region,Speshnevka	53.894086, 47.953185	2023	Yakimenko E.V.
Heteropterus morpheus	EY106	PQ611780	Ulyanovsk region,Staromaynsky District	54.631290, 49.040297	2024	Yakimenko E.V.
Muschampia proteides	2022MA274	PX061902	Saratov region	52.647221, 47.838958	2022	Lukhtanov V.A.
Muschampia proteides	2022MA275	PX061903	Saratov region	52.647221, 47.838958	2022	Lukhtanov V.A.
Ochlodes sylvanus	EY045	PQ611781	Ulyanovsk region,Kuzovatovo	53.534118, 47.670706	2023	Yakimenko E.V.
Ochlodes sylvanus	EY081	PQ611782	Ulyanovsk region,Staromaynsky District	54.631290, 49.040297	2023	Chernisheva O.
Ochlodes sylvanus	EY082	PQ611783	Ulyanovsk region, Ulyanovsk	54.300309, 48.351475	2020	Simonova N. A.
Pyrgus malvae	EY046	PQ611774	Ulyanovsk region,Kuzovatovo	53.534118, 47.670706	2023	Yakimenko E.V.
Pyrgus malvae	EY047	PQ611775	Ulyanovsk region,Speshnevka	53.894086, 47.953185	2023	Yakimenko E.V.
Pyrgus malvae	EY083	PQ611776	Ulyanovsk region,Staromaynsky District	54.631290, 49.040297	2023	Yakimenko E.V.
Pyrgus serratulae	EY044	PQ611777	Ulyanovsk region,Kuzovatovo	53.534118, 47.670706	2023	Yakimenko E.V.
Papilionidae
Iphiclides podalirius	EY040	PQ611786	Ulyanovsk region,Nikolaevsky district	53.158371, 47.232286	2023	Yakimenko E.V.
Iphiclides podalirius	EY041	PQ611787	Ulyanovsk region,Nikolaevsky district	53.158371, 47.232286	2023	Yakimenko E.V.
Papilio machaon	EY093	PQ611788	Ulyanovsk region,Staromaynsky District	54.631290, 49.040297	2022	Pigasova A.
Papilio machaon	EY094	PQ611789	Ulyanovsk region,Staromaynsky District	54.631290, 49.040297	2022	Zharinova A.
Parnassius mnemosyne	EY042	PQ611784	Ulyanovsk region, Annenkovo	54.238920, 48.145597	2023	Yakimenko E.V.
Parnassius mnemosyne	EY043	PQ611785	Ulyanovsk region, Annenkovo	54.238920, 48.145597	2023	Yakimenko E.V.
Pieridae
Anthocharis cardamines	EY057	PQ611796	Ulyanovsk region,Srednikovo		2023	Yakimenko E.V.
Aporia crataegi	EY050	PQ611800	Ulyanovsk region,Speshnevka	53.894086, 47.953185	2023	Yakimenko E.V.
Aporia crataegi	EY051	PQ611801	Ulyanovsk region,Staromaynsky District	54.631290, 49.040297	2023	Yakimenko E.V.
Colias alfacariensis	EY128	PQ611805	Ulyanovsk region,Staromaynsky District	54.631290, 49.040297	2024	Yakimenko E.V.
Colias alfacariensis	EY132	PQ611806	Saratov region, Yeremkino	52.647221, 47.838958	2020	Lukhtanov V.A.
Colias alfacariensis	EY133	PQ611807	Saratov region, Yeremkino	52.647221, 47.838958	2020	Lukhtanov V.A.
Colias erate	EY100	PQ611804	Ulyanovsk region,Staromaynsky District	54.631290, 49.040297	2024	Yakimenko E.V.
Colias myrmidone	EY058	PQ611808	Ulyanovsk region,Srednikovo	52.953975, 48.095235	2023	Yakimenko E.V.
Colias myrmidone	EY086	PQ611809	Ulyanovsk region,Staromaynsky District	54.631290, 49.040297	2023	Kasuchkin D.
Colias myrmidone	EY087	PQ611810	Ulyanovsk region,Staromaynsky District	54.631290, 49.040297	2023	Lavruhina E.
Euchloe ausonia	EY056	PQ611797	Ulyanovsk region,Staromaynsky District	54.631290, 49.040297	2023	Yakimenko E.V.
Gonepteryx rhamni	EY059	PQ611811	Ulyanovsk region,Srednikovo	52.953975, 48.095235	2023	Yakimenko E.V.
Gonepteryx rhamni	EY060	PQ611812	Ulyanovsk region, Annenkovo	54.238920, 48.145597	2023	Yakimenko E.V.
Leptidea sinapis	EY054	PQ611790	Ulyanovsk region,Staromaynsky District	54.631290, 49.040297	2023	Yakimenko E.V.
Leptidea sinapis	EY055	PQ611791	Ulyanovsk region,Staromaynsky District	54.631290, 49.040297	2023	Yakimenko E.V.
Leptidea sinapis	EY084	PQ611792	Ulyanovsk region, Ulyanovsk	54.300309, 48.351475	2020	Simonova N. A.
Leptidea sinapis	EY129	PQ611793	Ulyanovsk region, Annenkovo	54.238920, 48.145597	2024	Yakimenko E.V.
Leptidea sinapis	EY130	PQ611794	Ulyanovsk region, Annenkovo	54.238920, 48.145597	2024	Yakimenko E.V.
Leptidea sinapis	EY131	PQ611795	Ulyanovsk region, Annenkovo	54.238920, 48.145597	2024	Yakimenko E.V.
Pieris napi	EY052	PQ611802	Ulyanovsk region,Staromaynsky District	54.631290, 49.040297	2023	Yakimenko E.V.
Pieris napi	EY053	PQ611803	Ulyanovsk region,Staromaynsky District	54.631290, 49.040297	2023	Yakimenko E.V.
Pontia edusa	EY085	PQ611798	Ulyanovsk region,Staromaynsky District	54.631290, 49.040297	2023	Lavruhina E.
Pontia edusa	EY127	PQ611799	Ulyanovsk region,Staromaynsky District	54.631290, 49.040297	2024	Yakimenko E.V.
Nymphalidae
Aglais io	EY010	PQ611838	Ulyanovsk region,Inza	53.863799, 46.307461	2023	Yakimenko E.V.
Aglais io	EY011	PQ611839	Ulyanovsk region,Inza	53.863799, 46.307461	2023	Yakimenko E.V.
Aglais urticae	EY008	PQ611840	Ulyanovsk region,Kuzovatovo	53.534118, 47.670706	2023	Yakimenko E.V.
Aglais urticae	EY009	PQ611841	Ulyanovsk region,Inza	53.863799, 46.307461	2023	Yakimenko E.V.
Apatura ilia	EY029	PQ611829	Ulyanovsk region, Annenkovo	54.238920, 48.145597	2023	Yakimenko E.V.
Apatura ilia	EY092	PQ611830	Ulyanovsk region,Staromaynsky District	54.631290, 49.040297	2023	Egorova A.
Aphantopus hyperantus	EY096	PQ611823	Ulyanovsk region,Staromaynsky District	54.631290, 49.040297	2022	Semenova K.
Araschnia levana	EY033	PQ611846	Ulyanovsk region,Staromaynsky District	54.631290, 49.040297	2023	Yakimenko E.V.
Araschnia levana	EY034	PQ611847	Ulyanovsk region,Staromaynsky District	54.631290, 49.040297	2023	Yakimenko E.V.
Arethusana arethusa	EY144	PQ611827	Saratov region, Yeremkino	52.647221, 47.838958	2022	Lukhtanov V.A.
Arethusana arethusa	EY145	PQ611828	Saratov region, Yeremkino	52.647221, 47.838958	2022	Lukhtanov V.A.
Argynnis adippe	EY095	PQ611871	Ulyanovsk region,Staromaynsky District	54.631290, 49.040297	2022	Shaposhnikova K.
Argynnis niobe	EY114	PQ611869	Ulyanovsk region,Staromaynsky District	54.631290, 49.040297	2024	Yakimenko E.V.
Argynnis niobe	EY115	PQ611870	Ulyanovsk region,Staromaynsky District	54.631290, 49.040297	2024	Yakimenko E.V.
Argynnis paphia	EY014	PQ611872	Ulyanovsk region,Nikolaevsky district	53.158371, 47.232286	2023	Yakimenko E.V.
Argynnis paphia	EY015	PQ611873	Ulyanovsk region, Annenkovo	54.238920, 48.145597	2023	Yakimenko E.V.
Boloria dia	EY023	PQ611863	Ulyanovsk region,Speshnevka	53.894086, 47.953185	2023	Yakimenko E.V.
Boloria dia	EY024	PQ611864	Ulyanovsk region,Speshnevka	53.894086, 47.953185	2023	Yakimenko E.V.
Boloria euphrosyne	EY016	PQ611861	Ulyanovsk region,Nikolaevsky district	53.158371, 47.232286	2023	Yakimenko E.V.
Boloria euphrosyne	EY017	PQ611862	Ulyanovsk region,Nikolaevsky district	53.158371, 47.232286	2023	Yakimenko E.V.
Brenthis daphne	EY027	PQ611868	Ulyanovsk region, Annenkovo	54.238920, 48.145597	2023	Yakimenko E.V.
Brenthis ino	EY108	PQ611865	Ulyanovsk region,Staromaynsky District	54.631290, 49.040297	2024	Yakimenko E.V.
Brenthis ino	EY109	PQ611866	Ulyanovsk region,Staromaynsky District	54.631290, 49.040297	2024	Yakimenko E.V.
Brenthis ino	EY110	PQ611867	Ulyanovsk region,Staromaynsky District	54.631290, 49.040297	2024	Yakimenko E.V.
Coenonympha arcania	EY036	PQ611819	Ulyanovsk region,Staromaynsky District	54.631290, 49.040297	2023	Yakimenko E.V.
Coenonympha glycerion	EY037	PQ611818	Ulyanovsk region,Nikolaevsky district	53.158371, 47.232286	2023	Yakimenko E.V.
Coenonympha pamphilus	EY038	PQ611820	Ulyanovsk region,Nikolaevsky district	53.158371, 47.232286	2023	Yakimenko E.V.
Coenonympha pamphilus	EY039	PQ611821	Ulyanovsk region,Nikolaevsky district	53.158371, 47.232286	2023	Yakimenko E.V.
Coenonympha pamphilus	EY088	PQ611822	Ulyanovsk region,Staromaynsky District	54.631290, 49.040297	2023	Peskova E.
Davidina tarpeia	EY099	PQ611826	Ulyanovsk region,Staromaynsky District	54.631290, 49.040297	2024	Yakimenko E.V.
Hyponephele lycaon	EY138	PQ611824	Saratov region, Yeremkino	52.647221, 47.838958	2022	Lukhtanov V.A.
Hyponephele lycaon	EY139	PQ611825	Saratov region, Yeremkino	52.647221, 47.838958	2022	Lukhtanov V.A.
Issoria lathonia	EY018	PQ611874	Ulyanovsk region,Nikolaevsky district	53.158371, 47.232286	2023	Yakimenko E.V.
Issoria lathonia	EY019	PQ611875	Ulyanovsk region, Annenkovo	54.238920, 48.145597	2023	Yakimenko E.V.
Issoria lathonia	EY101	PQ611876	Ulyanovsk region, Annenkovo	54.238920, 48.145597	2024	Yakimenko E.V.
Lasiommata maera	EY089	PQ611814	Ulyanovsk region,Staromaynsky District	54.631290, 49.040297	2023	Lavruhina E.
Lasiommata maera	EY098	PQ611815	Ulyanovsk region,Staromaynsky District	54.631290, 49.040297	2023	Yakimenko E.V.
Melanargia galathea	EY091	PQ611817	Ulyanovsk region,Staromaynsky District	54.631290, 49.040297	2022	Semenova K.
Melanargia russiae	EY111	PQ611816	Ulyanovsk region,Staromaynsky District	54.631290, 49.040297	2024	Yakimenko E.V.
Melitaea arduinna	EY107	PQ611859	Ulyanovsk region,Staromaynsky District	54.631290, 49.040297	2024	Yakimenko E.V.
Melitaea athalia	EY003	PQ611848	Ulyanovsk region,Staromaynsky District	54.631290, 49.040297	2023	Yakimenko E.V.
Melitaea athalia	EY021	PQ611849	Ulyanovsk region,Speshnevka	53.894086, 47.953185	2023	Yakimenko E.V.
Melitaea athalia	EY022	PQ611850	Ulyanovsk region,Speshnevka	53.894086, 47.953185	2023	Yakimenko E.V.
Melitaea athalia	EY025	PQ611851	Ulyanovsk region,Srednikovo	52.953975, 48.095235	2023	Yakimenko E.V.
Melitaea athalia	EY026	PQ611852	Ulyanovsk region, Annenkovo	54.238920, 48.145597	2023	Yakimenko E.V.
Melitaea athalia	EY102	PQ611853	Ulyanovsk region,Staromaynsky District	54.631290, 49.040297	2024	Yakimenko E.V.
Melitaea britomartis	EY001	PQ611854	Ulyanovsk region,Staromaynsky District	54.631290, 49.040297	2023	Yakimenko E.V.
Melitaea britomartis	EY002	PQ611855	Ulyanovsk region,Staromaynsky District	54.631290, 49.040297	2023	Yakimenko E.V.
Melitaea didyma	EY020	PQ611856	Ulyanovsk region,Speshnevka	53.894086, 47.953185	2023	Yakimenko E.V.
Melitaea didyma	EY090	PQ611857	Ulyanovsk region,Staromaynsky District	54.631290, 49.040297	2023	Lavruhina E.
Melitaea didyma	EY103	PQ611858	Ulyanovsk region,Staromaynsky District	54.631290, 49.040297	2024	Yakimenko E.V.
Melitaea phoebe	EY028	PQ611860	Ulyanovsk region, Annenkovo	54.238920, 48.145597	2023	Yakimenko E.V.
Neptis sappho	EY004	PQ611831	Ulyanovsk region,Staromaynsky District	54.631290, 49.040297	2023	Yakimenko E.V.
Neptis sappho	EY005	PQ611832	Ulyanovsk region,Staromaynsky District	54.631290, 49.040297	2023	Yakimenko E.V.
Nymphalis antiopa	EY012	PQ611836	Ulyanovsk region,Kuzovatovo	53.534118, 47.670706	2023	Yakimenko E.V.
Nymphalis antiopa	EY013	PQ611837	Ulyanovsk region,Kuzovatovo	53.534118, 47.670706	2023	Yakimenko E.V.
Nymphalis xanthomelas	EY030	PQ611835	Ulyanovsk region, Annenkovo	54.238920, 48.145597	2023	Yakimenko E.V.
Pararge aegeria	EY035	PQ611813	Ulyanovsk region,Staromaynsky District	54.631290, 49.040297	2023	Yakimenko E.V.
Polygonia calbum	EY031	PQ611833	Ulyanovsk region,Srednikovo	52.953975, 48.095235	2023	Yakimenko E.V.
Polygonia calbum	EY032	PQ611834	Ulyanovsk region,Srednikovo	52.953975, 48.095235	2023	Yakimenko E.V.
Vanessa atalanta	EY112	PQ611842	Ulyanovsk region,Staromaynsky District	54.631290, 49.040297	2024	Yakimenko E.V.
Vanessa atalanta	EY113	PQ611843	Ulyanovsk region,Staromaynsky District	54.631290, 49.040297	2024	Yakimenko E.V.
Vanessa cardui	EY006	PQ611844	Ulyanovsk region, Annenkovo	54.238920, 48.145597	2023	Yakimenko E.V.
Vanessa cardui	EY007	PQ611845	Ulyanovsk region, Annenkovo	54.238920, 48.145597	2023	Yakimenko E.V.
Lycaenidae
Aricia artaxerxes	EY126	PQ611904	Ulyanovsk region,Staromaynsky District	54.631290, 49.040297	2024	Yakimenko E.V.
Callophrys rubi	EY063	PQ611880	Ulyanovsk region, Annenkovo	54.238920, 48.145597	2023	Yakimenko E.V.
Callophrys rubi	EY064	PQ611881	Ulyanovsk region, Annenkovo	54.238920, 48.145597	2023	Yakimenko E.V.
Celastrina argiolus	EY071	PQ611899	Ulyanovsk region,Kuzovatovo	53.534118, 47.670706	2023	Lukhtanov V.A.
Celastrina argiolus	EY072	PQ611900	Ulyanovsk region,Kuzovatovo	53.534118, 47.670706	2023	Lukhtanov V.A.
Cupido minimus	EY076	PQ611896	Ulyanovsk region, Annenkovo	54.238920, 48.145597	2023	Yakimenko E.V.
Cupido minimus	EY077	PQ611897	Ulyanovsk region, Annenkovo	54.238920, 48.145597	2023	Yakimenko E.V.
Cupido osiris	EY134	PQ611898	Saratov region, Yeremkino	52.647221, 47.838958	2022	Lukhtanov V.A.
Cyaniris semiargus	EY116	PQ611905	Ulyanovsk region,Staromaynsky District	54.631290, 49.040297	2024	Yakimenko E.V.
Cyaniris semiargus	EY125	PQ611906	Ulyanovsk region, Annenkovo	54.238920, 48.145597	2024	Yakimenko E.V.
Everes argiades	EY078	PQ611894	Ulyanovsk region, Annenkovo	54.238920, 48.145597	2023	Yakimenko E.V.
Everes argiades	EY079	PQ611895	Ulyanovsk region, Annenkovo	54.238920, 48.145597	2023	Yakimenko E.V.
Glaucopsyche alexis	EY117	PQ611901	Ulyanovsk region,Staromaynsky District	54.631290, 49.040297	2024	Yakimenko E.V.
Glaucopsyche alexis	EY118	PQ611902	Ulyanovsk region,Staromaynsky District	54.631290, 49.040297	2024	Yakimenko E.V.
Lycaena dispar	EY065	PQ611892	Ulyanovsk region,Staromaynsky District	54.631290, 49.040297	2023	Yakimenko E.V.
Lycaena dispar	EY066	PQ611893	Ulyanovsk region,Staromaynsky District	54.631290, 49.040297	2023	Yakimenko E.V.
Lycaena phlaeas	EY123	PQ611882	Ulyanovsk region,Staromaynsky District	54.631290, 49.040297	2024	Yakimenko E.V.
Lycaena phlaeas	EY124	PQ611883	Ulyanovsk region,Staromaynsky District	54.631290, 49.040297	2024	Yakimenko E.V.
Lycaena tityrus	EY073	PQ611884	Ulyanovsk region,Nikolaevsky district	53.158371, 47.232286	2023	Yakimenko E.V.
Lycaena tityrus	EY074	PQ611885	Ulyanovsk region,Nikolaevsky district	53.158371, 47.232286	2023	Yakimenko E.V.
Lycaena tityrus	EY080	PQ611886	Ulyanovsk region,Speshnevka	53.894086, 47.953185	2023	Yakimenko E.V.
Lycaena tityrus	EY119	PQ611887	Ulyanovsk region,Staromaynsky District	54.631290, 49.040297	2024	Yakimenko E.V.
Lycaena tityrus	EY120	PQ611888	Ulyanovsk region,Staromaynsky District	54.631290, 49.040297	2024	Yakimenko E.V.
Lycaena tityrus	EY121	PQ611889	Ulyanovsk region,Staromaynsky District	54.631290, 49.040297	2024	Yakimenko E.V.
Lycaena tityrus	EY122	PQ611890	Ulyanovsk region,Staromaynsky District	54.631290, 49.040297	2024	Yakimenko E.V.
Lycaena virgaureae	EY062	PQ611891	Ulyanovsk region, Annenkovo	54.238920, 48.145597	2023	Yakimenko E.V.
Lysandra coridon	EY136	PQ611913	Saratov region, Yeremkino	52.647221, 47.838958	2022	Lukhtanov V.A.
Lysandra coridon	EY137	PQ611914	Saratov region, Yeremkino	52.647221, 47.838958	2022	Lukhtanov V.A.
Plebejus argus	EY097	PQ611903	Ulyanovsk region,Staromaynsky District	54.631290, 49.040297	2023	Yakimenko E.V.
Plebejus idas	2022MA267	PX061899	Saratov region	52.647221, 47.838958	2022	Lukhtanov V.A.
Plebejus idas	2022MA268	PX061900	Saratov region	52.647221, 47.838958	2022	Lukhtanov V.A.
Plebejus idas	2022MA269	PX061901	Saratov region	52.647221, 47.838958	2022	Lukhtanov V.A.
Polyommatus damocles	EY142	PQ611909	Saratov region, Yeremkino	52.647221, 47.838958	2022	Lukhtanov V.A.
Polyommatus damocles	EY143	PQ611910	Saratov region, Yeremkino	52.647221, 47.838958	2022	Lukhtanov V.A.
Polyommatus daphnis	EY140	PQ611911	Saratov region, Yeremkino	52.647221, 47.838958	2022	Lukhtanov V.A.
Polyommatus daphnis	EY141	PQ611912	Saratov region, Yeremkino	52.647221, 47.838958	2022	Lukhtanov V.A.
Polyommatus icarus	EY069	PQ611907	Ulyanovsk region,Srednikovo	52.953975, 48.095235	2023	Yakimenko E.V.
Polyommatus icarus	EY070	PQ611908	Ulyanovsk region,Staromaynsky District	54.631290, 49.040297	2023	Yakimenko E.V.
Satyrium spini	EY067	PQ611878	Ulyanovsk region,Staromaynsky District	54.631290, 49.040297	2023	Yakimenko E.V.
Satyrium spini	EY068	PQ611879	Ulyanovsk region,Staromaynsky District	54.631290, 49.040297	2023	Yakimenko E.V.
Thecla betulae	EY061	PQ611877	Ulyanovsk region,Inza	53.863799, 46.307461	2023	Yakimenko E.V.
