# Supplementary material for: Questionable Species Names for Distinct Species Clusters: An Empirical Test of the BOLD Molecular Identification Engine
Source: Insects. 2025 Nov 17;16(11):1172. doi: 10.3390/insects16111172 (PMC12653883; doi:10.3390/insects16111172)
Supplement: Supplementary file 1 [file insects-16-01172-s001.zip › Table_S2.xlsx]

## Sheet: EY010 Aglais io
EY010 Aglais io
Query ID	Tree	Tax Rank	Phylum	Class	Order	Family	Subfamily	Genus	Species	Confidence	Supporting Recs
unspecified		GENUS	Arthropoda	Insecta	Lepidoptera	Nymphalidae	Nymphalinae	Aglais		83.33	20
Showing 1 to 1 of 1 entry
«‹1›»
Combined Hits
Search:
Query ID	PID [BIN]	Phylum	Class	Order	Family	Subfamily	Genus	Species	Indels	ID%
unspecified	BGEPL1854-25	Arthropoda	Insecta	Lepidoptera					0	100.00
	[BOLD:AAB4921]
unspecified	ABOLA874-15	Arthropoda	Insecta	Lepidoptera	Nymphalidae	Nymphalinae	Aglais	Aglais io	0	100.00
	[BOLD:AAB4921]
unspecified	EZHBA323-07	Arthropoda	Insecta	Lepidoptera	Nymphalidae	Nymphalinae	Aglais	Aglais io	0	100.00
	[BOLD:AAB4921]
unspecified	GBLN2451-09	Arthropoda	Insecta	Lepidoptera	Nymphalidae	Nymphalinae	Aglais	Aglais io	0	100.00
	[BOLD:AAB4921]
unspecified	GBLN4999-14	Arthropoda	Insecta	Lepidoptera	Nymphalidae	Nymphalinae	Aglais	Aglais io	0	100.00
	[BOLD:AAB4921]
unspecified	HBNKB357-07	Arthropoda	Insecta	Lepidoptera	Nymphalidae	Nymphalinae	Aglais	Aglais io	0	100.00
	[BOLD:AAB4921]
unspecified	HMYZ020-19	Arthropoda	Insecta	Lepidoptera	Nymphalidae	Nymphalinae	Aglais	Aglais io	0	100.00
	[BOLD:AAB4921]
unspecified	LEPAA810-16	Arthropoda	Insecta	Lepidoptera	Nymphalidae	Nymphalinae	Aglais	Aglais io	0	100.00
	[BOLD:AAB4921]
unspecified	LON053-08	Arthropoda	Insecta	Lepidoptera	Nymphalidae	Nymphalinae	Aglais	Aglais io	0	100.00
	[BOLD:AAB4921]
unspecified	LOWA783-06	Arthropoda	Insecta	Lepidoptera	Nymphalidae	Nymphalinae	Aglais	Aglais io	0	100.00
	[BOLD:AAB4921]
unspecified	GBAAM21986-25	Arthropoda	Insecta	Lepidoptera	Nymphalidae	Nymphalinae	Nymphalis	Nymphalis io	0	100.00
	[BOLD:AAB4921]
unspecified	BGEPL1858-25	Arthropoda	Insecta	Lepidoptera	Nymphalidae	Nymphalinae	Vanessa	Vanessa cardui	0	100.00
	[BOLD:AAB4921]
unspecified	BGEPL2243-25	Arthropoda	Insecta	Lepidoptera	Nymphalidae	Nymphalinae	Aglais	Aglais io	0	99.84
	[BOLD:AAB4921]
unspecified	DTNHM7072-23	Arthropoda	Insecta	Lepidoptera	Nymphalidae	Nymphalinae	Aglais	Aglais io	0	99.84
	[BOLD:AAB4921]
unspecified	EULEP842-15	Arthropoda	Insecta	Lepidoptera	Nymphalidae	Nymphalinae	Aglais	Aglais io	0	99.84
	[BOLD:AAB4921]
unspecified	EZROM1025-08	Arthropoda	Insecta	Lepidoptera	Nymphalidae	Nymphalinae	Aglais	Aglais io	0	99.84
	[BOLD:AAB4921]
unspecified	EZSPC1096-10	Arthropoda	Insecta	Lepidoptera	Nymphalidae	Nymphalinae	Aglais	Aglais io	0	99.84
	[BOLD:AAB4921]
unspecified	EZSPC448-09	Arthropoda	Insecta	Lepidoptera	Nymphalidae	Nymphalinae	Aglais	Aglais io	0	99.84
	[BOLD:AAB4921]
unspecified	EZSPN911-09	Arthropoda	Insecta	Lepidoptera	Nymphalidae	Nymphalinae	Aglais	Aglais io	0	99.84
	[BOLD:AAB4921]
unspecified	GBLAA1102-15	Arthropoda	Insecta	Lepidoptera	Nymphalidae	Nymphalinae	Aglais	Aglais io	0	99.84
	[BOLD:AAB4921]
unspecified	GBLAC959-13	Arthropoda	Insecta	Lepidoptera	Nymphalidae	Nymphalinae	Aglais	Aglais io	0	99.84
	[BOLD:AAB4921]
unspecified	WMB1971-13	Arthropoda	Insecta	Lepidoptera	Nymphalidae	Nymphalinae	Aglais	Aglais io	0	99.84
	[BOLD:AAB4921]
unspecified	GBAAM22005-25	Arthropoda	Insecta	Lepidoptera	Nymphalidae	Nymphalinae	Nymphalis	Nymphalis io	0	99.84
	[BOLD:AAB4921]
unspecified	SPMIS289-22	Arthropoda	Insecta	Lepidoptera	Nymphalidae	Nymphalinae	Nymphalis	Nymphalis io	0	99.84
	[BOLD:AAB4921]
unspecified	GBGL32054-19	Arthropoda	Insecta	Lepidoptera	Nymphalidae	Nymphalinae	Aglais	Aglais io	0	99.69
	[BOLD:AAB4921]

## Sheet: EY029 Apatura ilia
EY029 Apatura ilia
Query ID	Tree	Tax Rank	Phylum	Class	Order	Family	Subfamily	Genus	Species	Confidence	Supporting Recs
unspecified		GENUS	Arthropoda	Insecta	Lepidoptera	Nymphalidae	Apaturinae	Apatura		100.0	25
Query ID	PID [BIN]	Phylum	Class	Order	Family	Subfamily	Genus	Species	Indels	ID%
unspecified	ABOLD664-17	Arthropoda	Insecta	Lepidoptera	Nymphalidae	Apaturinae	Apatura	Apatura ilia	0	100.00
	[BOLD:AAB7458]
unspecified	CZBB491-23	Arthropoda	Insecta	Lepidoptera	Nymphalidae	Apaturinae	Apatura	Apatura ilia	0	100.00
	[BOLD:AAB7458]
unspecified	GBAAM21957-25	Arthropoda	Insecta	Lepidoptera	Nymphalidae	Apaturinae	Apatura	Apatura ilia	0	100.00
	[BOLD:AAB7458]
unspecified	NOELE2782-23	Arthropoda	Insecta	Lepidoptera	Nymphalidae	Apaturinae	Apatura	Apatura ilia	0	100.00
	[BOLD:AAB7458]
unspecified	ABOLD579-17	Arthropoda	Insecta	Lepidoptera	Nymphalidae	Apaturinae	Apatura	Apatura ilia	0	99.84
	[BOLD:AAB7458]
unspecified	EULEP1026-15	Arthropoda	Insecta	Lepidoptera	Nymphalidae	Apaturinae	Apatura	Apatura ilia	0	99.84
	[BOLD:AAB7458]
unspecified	EULEP5890-18	Arthropoda	Insecta	Lepidoptera	Nymphalidae	Apaturinae	Apatura	Apatura ilia	0	99.84
	[BOLD:AAB7458]
unspecified	GBAAM21972-25	Arthropoda	Insecta	Lepidoptera	Nymphalidae	Apaturinae	Apatura	Apatura ilia	0	99.84
	[BOLD:AAB7458]
unspecified	LOWA862-06	Arthropoda	Insecta	Lepidoptera	Nymphalidae	Apaturinae	Apatura	Apatura ilia	0	99.84
	[BOLD:AAB7458]
unspecified	EULEP4838-16	Arthropoda	Insecta	Lepidoptera	Nymphalidae	Apaturinae	Apatura	Apatura ilia	0	99.69
	[BOLD:AAB7458]
unspecified	EZSPC872-10	Arthropoda	Insecta	Lepidoptera	Nymphalidae	Apaturinae	Apatura	Apatura ilia	0	99.69
	[BOLD:AAB7458]
unspecified	GBLN4644-14	Arthropoda	Insecta	Lepidoptera	Nymphalidae	Apaturinae	Apatura	Apatura ilia	0	99.69
	[BOLD:AAB7458]
unspecified	LOWA861-06	Arthropoda	Insecta	Lepidoptera	Nymphalidae	Apaturinae	Apatura	Apatura ilia	0	99.69
	[BOLD:AAB7458]
unspecified	ABOLD012-16	Arthropoda	Insecta	Lepidoptera	Nymphalidae	Apaturinae	Apatura	Apatura ilia	0	99.53
	[BOLD:AAB7458]
unspecified	BJUP434-17	Arthropoda	Insecta	Lepidoptera	Nymphalidae	Apaturinae	Apatura	Apatura ilia	0	99.53
	[BOLD:AAB7458]
unspecified	BJUP559-17	Arthropoda	Insecta	Lepidoptera	Nymphalidae	Apaturinae	Apatura	Apatura ilia	0	99.53
	[BOLD:AAB7458]
unspecified	GBLN1813-08	Arthropoda	Insecta	Lepidoptera	Nymphalidae	Apaturinae	Apatura	Apatura ilia	0	99.53
	[BOLD:AAB7458]
unspecified	EULEP1824-15	Arthropoda	Insecta	Lepidoptera	Nymphalidae	Apaturinae	Apatura	Apatura metis	0	99.53
	[BOLD:AAB7458]
unspecified	GBAAX61686-24	Arthropoda	Insecta	Lepidoptera	Nymphalidae	Apaturinae	Apatura	Apatura metis	0	99.53
	[BOLD:AAB7458]
unspecified	GBMIN38035-13	Arthropoda	Insecta	Lepidoptera	Nymphalidae	Apaturinae	Apatura	Apatura metis	0	99.53
	[BOLD:AAB7458]
unspecified	GBMNA10128-19	Arthropoda	Insecta	Lepidoptera	Nymphalidae	Apaturinae	Apatura	Apatura metis	0	99.53
	[BOLD:AAB7458]
unspecified	GBMTG1875-16	Arthropoda	Insecta	Lepidoptera	Nymphalidae	Apaturinae	Apatura	Apatura metis	0	99.53
	[BOLD:AAB7458]
unspecified	EULEP1123-15	Arthropoda	Insecta	Lepidoptera	Nymphalidae	Apaturinae	Apatura	Apatura ilia	0	99.38
	[BOLD:AAB7458]
unspecified	FBLMU464-09	Arthropoda	Insecta	Lepidoptera	Nymphalidae	Apaturinae	Apatura	Apatura ilia	0	99.38
	[BOLD:AAB7458]
unspecified	LTOLB532-09	Arthropoda	Insecta	Lepidoptera	Nymphalidae	Apaturinae	Apatura	Apatura metis	0	99.38
	[BOLD:AAB7458]

## Sheet: EY092 Apatura ilia
EY092 Apatura ilia
Query ID	Tree	Tax Rank	Phylum	Class	Order	Family	Subfamily	Genus	Species	Confidence	Supporting Recs
unspecified		GENUS	Arthropoda	Insecta	Lepidoptera	Nymphalidae	Apaturinae	Apatura		100.0	25
Query ID	PID [BIN]	Phylum	Class	Order	Family	Subfamily	Genus	Species	Indels	ID%
unspecified	EULEP1026-15	Arthropoda	Insecta	Lepidoptera	Nymphalidae	Apaturinae	Apatura	Apatura ilia	0	100.00
	[BOLD:AAB7458]
unspecified	EULEP5890-18	Arthropoda	Insecta	Lepidoptera	Nymphalidae	Apaturinae	Apatura	Apatura ilia	0	100.00
	[BOLD:AAB7458]
unspecified	GBAAM21972-25	Arthropoda	Insecta	Lepidoptera	Nymphalidae	Apaturinae	Apatura	Apatura ilia	0	100.00
	[BOLD:AAB7458]
unspecified	LOWA862-06	Arthropoda	Insecta	Lepidoptera	Nymphalidae	Apaturinae	Apatura	Apatura ilia	0	100.00
	[BOLD:AAB7458]
unspecified	ABOLD664-17	Arthropoda	Insecta	Lepidoptera	Nymphalidae	Apaturinae	Apatura	Apatura ilia	0	99.84
	[BOLD:AAB7458]
unspecified	CZBB491-23	Arthropoda	Insecta	Lepidoptera	Nymphalidae	Apaturinae	Apatura	Apatura ilia	0	99.84
	[BOLD:AAB7458]
unspecified	EULEP4838-16	Arthropoda	Insecta	Lepidoptera	Nymphalidae	Apaturinae	Apatura	Apatura ilia	0	99.84
	[BOLD:AAB7458]
unspecified	EZSPC872-10	Arthropoda	Insecta	Lepidoptera	Nymphalidae	Apaturinae	Apatura	Apatura ilia	0	99.84
	[BOLD:AAB7458]
unspecified	GBAAM21957-25	Arthropoda	Insecta	Lepidoptera	Nymphalidae	Apaturinae	Apatura	Apatura ilia	0	99.84
	[BOLD:AAB7458]
unspecified	GBLN4644-14	Arthropoda	Insecta	Lepidoptera	Nymphalidae	Apaturinae	Apatura	Apatura ilia	0	99.84
	[BOLD:AAB7458]
unspecified	LOWA861-06	Arthropoda	Insecta	Lepidoptera	Nymphalidae	Apaturinae	Apatura	Apatura ilia	0	99.84
	[BOLD:AAB7458]
unspecified	NOELE2782-23	Arthropoda	Insecta	Lepidoptera	Nymphalidae	Apaturinae	Apatura	Apatura ilia	0	99.84
	[BOLD:AAB7458]
unspecified	ABOLD012-16	Arthropoda	Insecta	Lepidoptera	Nymphalidae	Apaturinae	Apatura	Apatura ilia	0	99.69
	[BOLD:AAB7458]
unspecified	ABOLD579-17	Arthropoda	Insecta	Lepidoptera	Nymphalidae	Apaturinae	Apatura	Apatura ilia	0	99.69
	[BOLD:AAB7458]
unspecified	BJUP434-17	Arthropoda	Insecta	Lepidoptera	Nymphalidae	Apaturinae	Apatura	Apatura ilia	0	99.69
	[BOLD:AAB7458]
unspecified	BJUP559-17	Arthropoda	Insecta	Lepidoptera	Nymphalidae	Apaturinae	Apatura	Apatura ilia	0	99.69
	[BOLD:AAB7458]
unspecified	GBLN1813-08	Arthropoda	Insecta	Lepidoptera	Nymphalidae	Apaturinae	Apatura	Apatura ilia	0	99.69
	[BOLD:AAB7458]
unspecified	EULEP1824-15	Arthropoda	Insecta	Lepidoptera	Nymphalidae	Apaturinae	Apatura	Apatura metis	0	99.69
	[BOLD:AAB7458]
unspecified	GBAAX61686-24	Arthropoda	Insecta	Lepidoptera	Nymphalidae	Apaturinae	Apatura	Apatura metis	0	99.69
	[BOLD:AAB7458]
unspecified	GBMIN38035-13	Arthropoda	Insecta	Lepidoptera	Nymphalidae	Apaturinae	Apatura	Apatura metis	0	99.69
	[BOLD:AAB7458]
unspecified	GBMNA10128-19	Arthropoda	Insecta	Lepidoptera	Nymphalidae	Apaturinae	Apatura	Apatura metis	0	99.69
	[BOLD:AAB7458]
unspecified	GBMTG1875-16	Arthropoda	Insecta	Lepidoptera	Nymphalidae	Apaturinae	Apatura	Apatura metis	0	99.69
	[BOLD:AAB7458]
unspecified	EULEP1123-15	Arthropoda	Insecta	Lepidoptera	Nymphalidae	Apaturinae	Apatura	Apatura ilia	0	99.53
	[BOLD:AAB7458]
unspecified	FBLMU464-09	Arthropoda	Insecta	Lepidoptera	Nymphalidae	Apaturinae	Apatura	Apatura ilia	0	99.53
	[BOLD:AAB7458]
unspecified	LTOLB532-09	Arthropoda	Insecta	Lepidoptera	Nymphalidae	Apaturinae	Apatura	Apatura metis	0	99.53
	[BOLD:AAB7458]

## Sheet: EY096 Aphantopus hyperantus
EY096 Aphantopus hyperantus
Query ID	Tree	Tax Rank	Phylum	Class	Order	Family	Subfamily	Genus	Species	Confidence	Supporting Recs
unspecified		GENUS	Arthropoda	Insecta	Lepidoptera	Nymphalidae	Satyrinae	Aphantopus		95.0	19
Showing 1 to 1 of 1 entry
«‹1›»
Combined Hits
Search:
Query ID	PID [BIN]	Phylum	Class	Order	Family	Subfamily	Genus	Species	Indels	ID%
unspecified	ABOLD009-16	Arthropoda	Insecta	Lepidoptera	Nymphalidae	Satyrinae	Aphantopus	Aphantopus hyperantus	0	100.00
	[BOLD:AAB1940]
unspecified	EULEP2117-15	Arthropoda	Insecta	Lepidoptera	Nymphalidae	Satyrinae	Aphantopus	Aphantopus hyperantus	0	100.00
	[BOLD:AAB1940]
unspecified	EZSPC093-09	Arthropoda	Insecta	Lepidoptera	Nymphalidae	Satyrinae	Aphantopus	Aphantopus hyperantus	0	100.00
	[BOLD:AAB1940]
unspecified	GBGL36510-19	Arthropoda	Insecta	Lepidoptera	Nymphalidae	Satyrinae	Aphantopus	Aphantopus hyperantus	0	100.00
	[BOLD:AAB1940]
unspecified	LEPAA831-16	Arthropoda	Insecta	Lepidoptera	Nymphalidae	Satyrinae	Aphantopus	Aphantopus hyperantus	0	100.00
	[BOLD:AAB1940]
unspecified	OXB1441-16	Arthropoda	Insecta	Lepidoptera	Nymphalidae	Satyrinae	Aphantopus	Aphantopus hyperantus	0	100.00
	[BOLD:AAB1940]
unspecified	OXWW1195-23	Arthropoda	Insecta	Lepidoptera	Nymphalidae	Satyrinae	Aphantopus	Aphantopus hyperantus	0	100.00
	[BOLD:AAB1940]
unspecified	GBAAM21983-25	Arthropoda	Insecta	Lepidoptera	Nymphalidae	Satyrinae	Maniola	Maniola hyperantus	0	100.00
	[BOLD:AAB1940]
unspecified	EZHBA894-07	Arthropoda	Insecta	Lepidoptera	Nymphalidae	Satyrinae			0	99.84
	[BOLD:AAB1940]
unspecified	LPHTD4017-22	Arthropoda	Insecta	Lepidoptera	Nymphalidae	Satyrinae	Aphantopus		0	99.84
	[BOLD:AAB1940]
unspecified	LPHTD4020-22	Arthropoda	Insecta	Lepidoptera	Nymphalidae	Satyrinae	Aphantopus		0	99.84
	[BOLD:AAB1940]
unspecified	EULEP3436-16	Arthropoda	Insecta	Lepidoptera	Nymphalidae	Satyrinae	Aphantopus	Aphantopus hyperantus	0	99.84
	[BOLD:AAB1940]
unspecified	EULEP6128-20	Arthropoda	Insecta	Lepidoptera	Nymphalidae	Satyrinae	Aphantopus	Aphantopus hyperantus	0	99.84
	[BOLD:AAB1940]
unspecified	EZSPC840-10	Arthropoda	Insecta	Lepidoptera	Nymphalidae	Satyrinae	Aphantopus	Aphantopus hyperantus	0	99.84
	[BOLD:AAB1940]
unspecified	LOWA198-06	Arthropoda	Insecta	Lepidoptera	Nymphalidae	Satyrinae	Aphantopus	Aphantopus hyperantus	0	99.84
	[BOLD:AAB1940]
unspecified	LOWA828-06	Arthropoda	Insecta	Lepidoptera	Nymphalidae	Satyrinae	Aphantopus	Aphantopus hyperantus	0	99.84
	[BOLD:AAB1940]
unspecified	PHLAF651-11	Arthropoda	Insecta	Lepidoptera	Nymphalidae	Satyrinae	Aphantopus	Aphantopus hyperantus	0	99.84
	[BOLD:AAB1940]
unspecified	GBAAY83766-24	Arthropoda	Insecta	Lepidoptera	Nymphalidae	Satyrinae			0	99.68
	[BOLD:AAB1940]
unspecified	GBAAY83767-24	Arthropoda	Insecta	Lepidoptera	Nymphalidae	Satyrinae			0	99.68
unspecified	GBAAZ40922-24	Arthropoda	Insecta	Lepidoptera	Nymphalidae	Satyrinae			0	99.68
	[BOLD:AAB1940]
unspecified	GBCAB35537-24	Arthropoda	Insecta	Lepidoptera	Nymphalidae	Satyrinae			0	99.68
	[BOLD:AAB1940]
unspecified	PSAT038-10	Arthropoda	Insecta	Lepidoptera	Nymphalidae	Satyrinae	Aphantopus	Aphantopus bieti	0	99.68
	[BOLD:AAB1940]
unspecified	EZHBA236-07	Arthropoda	Insecta	Lepidoptera	Nymphalidae	Satyrinae	Aphantopus	Aphantopus hyperantus	0	99.68
	[BOLD:AAB1940]
unspecified	PSAT054-10	Arthropoda	Insecta	Lepidoptera	Nymphalidae	Satyrinae	Aphantopus	Aphantopus hyperantus	0	99.68
	[BOLD:AAB1940]
unspecified	PSAT055-10	Arthropoda	Insecta	Lepidoptera	Nymphalidae	Satyrinae	Aphantopus	Aphantopus hyperantus	0	99.68
	[BOLD:AAB1940]

## Sheet: EY033 Araschnia levana
EY033 Araschnia levana
Query ID	Tree	Tax Rank	Phylum	Class	Order	Family	Subfamily	Genus	Species	Confidence	Supporting Recs
unspecified		SPECIES	Arthropoda	Insecta	Lepidoptera	Nymphalidae	Nymphalinae	Araschnia	Araschnia levana	92.0	23
Showing 1 to 1 of 1 entry
«‹1›»
Combined Hits
Search:
Query ID	PID [BIN]	Phylum	Class	Order	Family	Subfamily	Genus	Species	Indels	ID%
unspecified	ABOLD017-16	Arthropoda	Insecta	Lepidoptera	Nymphalidae	Nymphalinae	Araschnia	Araschnia levana	0	100.00
	[BOLD:AAB1698]
unspecified	CZBB501-23	Arthropoda	Insecta	Lepidoptera	Nymphalidae	Nymphalinae	Araschnia	Araschnia levana	0	100.00
	[BOLD:AAB1698]
unspecified	EULEP3446-16	Arthropoda	Insecta	Lepidoptera	Nymphalidae	Nymphalinae	Araschnia	Araschnia levana	0	100.00
	[BOLD:AAB1698]
unspecified	EULEP3447-16	Arthropoda	Insecta	Lepidoptera	Nymphalidae	Nymphalinae	Araschnia	Araschnia levana	0	100.00
	[BOLD:AAB1698]
unspecified	EULEP4853-16	Arthropoda	Insecta	Lepidoptera	Nymphalidae	Nymphalinae	Araschnia	Araschnia levana	0	100.00
	[BOLD:AAB1698]
unspecified	EULEP4931-16	Arthropoda	Insecta	Lepidoptera	Nymphalidae	Nymphalinae	Araschnia	Araschnia levana	0	100.00
	[BOLD:AAB1698]
unspecified	EZHBA363-07	Arthropoda	Insecta	Lepidoptera	Nymphalidae	Nymphalinae	Araschnia	Araschnia levana	0	100.00
	[BOLD:AAB1698]
unspecified	EZHBA605-07	Arthropoda	Insecta	Lepidoptera	Nymphalidae	Nymphalinae	Araschnia	Araschnia levana	0	100.00
	[BOLD:AAB1698]
unspecified	EZHBA728-07	Arthropoda	Insecta	Lepidoptera	Nymphalidae	Nymphalinae	Araschnia	Araschnia levana	0	100.00
	[BOLD:AAB1698]
unspecified	EZROM021-08	Arthropoda	Insecta	Lepidoptera	Nymphalidae	Nymphalinae	Araschnia	Araschnia levana	0	100.00
	[BOLD:AAB1698]
unspecified	EZSPC244-09	Arthropoda	Insecta	Lepidoptera	Nymphalidae	Nymphalinae	Araschnia	Araschnia levana	0	100.00
	[BOLD:AAB1698]
unspecified	EZSPC245-09	Arthropoda	Insecta	Lepidoptera	Nymphalidae	Nymphalinae	Araschnia	Araschnia levana	0	100.00
	[BOLD:AAB1698]
unspecified	GBAAM21949-25	Arthropoda	Insecta	Lepidoptera	Nymphalidae	Nymphalinae	Araschnia	Araschnia levana	0	100.00
	[BOLD:AAB1698]
unspecified	GBAAZ10699-24	Arthropoda	Insecta	Lepidoptera	Nymphalidae	Nymphalinae	Araschnia	Araschnia levana	0	100.00
	[BOLD:AAB1698]
unspecified	GBLN0277-06	Arthropoda	Insecta	Lepidoptera	Nymphalidae	Nymphalinae	Araschnia	Araschnia levana	0	100.00
	[BOLD:AAB1698]
unspecified	GBLN2880-10	Arthropoda	Insecta	Lepidoptera	Nymphalidae	Nymphalinae	Araschnia	Araschnia levana	0	100.00
	[BOLD:AAB1698]
unspecified	GBMNC57029-20	Arthropoda	Insecta	Lepidoptera	Nymphalidae	Nymphalinae	Araschnia	Araschnia levana	0	100.00
	[BOLD:AAB1698]
unspecified	HMYZ058-20	Arthropoda	Insecta	Lepidoptera	Nymphalidae	Nymphalinae	Araschnia	Araschnia levana	0	100.00
	[BOLD:AAB1698]
unspecified	LENOA1363-11	Arthropoda	Insecta	Lepidoptera	Nymphalidae	Nymphalinae	Araschnia	Araschnia levana	0	100.00
	[BOLD:AAB1698]
unspecified	LEPAA662-16	Arthropoda	Insecta	Lepidoptera	Nymphalidae	Nymphalinae	Araschnia	Araschnia levana	0	100.00
	[BOLD:AAB1698]
unspecified	LEPAA694-16	Arthropoda	Insecta	Lepidoptera	Nymphalidae	Nymphalinae	Araschnia	Araschnia levana	0	100.00
	[BOLD:AAB1698]
unspecified	LOWA779-06	Arthropoda	Insecta	Lepidoptera	Nymphalidae	Nymphalinae	Araschnia	Araschnia levana	0	100.00
	[BOLD:AAB1698]
unspecified	BGEPL2596-25	Arthropoda	Insecta	Lepidoptera	Nymphalidae	Heliconiinae	Boloria	Boloria selene	0	100.00
	[BOLD:AAB1698]
unspecified	BGEPL1859-25	Arthropoda	Insecta	Lepidoptera	Nymphalidae	Nymphalinae	Polygonia	Polygonia c-album	0	100.00
	[BOLD:AAB1698]
unspecified	PHLAI565-13	Arthropoda	Insecta	Lepidoptera	Nymphalidae	Nymphalinae	Araschnia	Araschnia levana	0	99.84
	[BOLD:AAB1698]

## Sheet: EY014 Argynnis paphia
EY014 Argynnis paphia
Query ID	Tree	Tax Rank	Phylum	Class	Order	Family	Subfamily	Genus	Species	Confidence	Supporting Recs
unspecified		SPECIES	Arthropoda	Insecta	Lepidoptera	Nymphalidae	Heliconiinae	Argynnis	Argynnis paphia	95.83	23
Showing 1 to 1 of 1 entry
«‹1›»
Combined Hits
Search:
Query ID	PID [BIN]	Phylum	Class	Order	Family	Subfamily	Genus	Species	Indels	ID%
unspecified	BGEPL2595-25	Arthropoda	Insecta	Lepidoptera					0	100.00
	[BOLD:AAA8958]
unspecified	ABOLB036-15	Arthropoda	Insecta	Lepidoptera	Nymphalidae	Heliconiinae	Argynnis	Argynnis paphia	0	100.00
	[BOLD:AAA8958]
unspecified	CZBB514-23	Arthropoda	Insecta	Lepidoptera	Nymphalidae	Heliconiinae	Argynnis	Argynnis paphia	0	100.00
	[BOLD:AAA8958]
unspecified	EZHBA120-07	Arthropoda	Insecta	Lepidoptera	Nymphalidae	Heliconiinae	Argynnis	Argynnis paphia	0	100.00
	[BOLD:AAA8958]
unspecified	EZHBA533-07	Arthropoda	Insecta	Lepidoptera	Nymphalidae	Heliconiinae	Argynnis	Argynnis paphia	0	100.00
	[BOLD:AAA8958]
unspecified	EZHBA614-07	Arthropoda	Insecta	Lepidoptera	Nymphalidae	Heliconiinae	Argynnis	Argynnis paphia	0	100.00
	[BOLD:AAA8958]
unspecified	EZRMN340-08	Arthropoda	Insecta	Lepidoptera	Nymphalidae	Heliconiinae	Argynnis	Argynnis paphia	0	100.00
	[BOLD:AAA8958]
unspecified	EZROM361-08	Arthropoda	Insecta	Lepidoptera	Nymphalidae	Heliconiinae	Argynnis	Argynnis paphia	0	100.00
	[BOLD:AAA8958]
unspecified	GBAAM21920-25	Arthropoda	Insecta	Lepidoptera	Nymphalidae	Heliconiinae	Argynnis	Argynnis paphia	0	100.00
	[BOLD:AAA8958]
unspecified	GBAAX63891-24	Arthropoda	Insecta	Lepidoptera	Nymphalidae	Heliconiinae	Argynnis	Argynnis paphia	0	100.00
	[BOLD:AAA8958]
unspecified	GBAAZ6967-24	Arthropoda	Insecta	Lepidoptera	Nymphalidae	Heliconiinae	Argynnis	Argynnis paphia	0	100.00
	[BOLD:AAA8958]
unspecified	GBGL28970-19	Arthropoda	Insecta	Lepidoptera	Nymphalidae	Heliconiinae	Argynnis	Argynnis paphia	0	100.00
	[BOLD:AAA8958]
unspecified	GBLAA055-14	Arthropoda	Insecta	Lepidoptera	Nymphalidae	Heliconiinae	Argynnis	Argynnis paphia	0	100.00
	[BOLD:AAA8958]
unspecified	GBMIN37970-13	Arthropoda	Insecta	Lepidoptera	Nymphalidae	Heliconiinae	Argynnis	Argynnis paphia	0	100.00
	[BOLD:AAA8958]
unspecified	INSSD1613-20	Arthropoda	Insecta	Lepidoptera	Nymphalidae	Heliconiinae	Argynnis	Argynnis paphia	0	100.00
	[BOLD:AAA8958]
unspecified	INSSD3577-21	Arthropoda	Insecta	Lepidoptera	Nymphalidae	Heliconiinae	Argynnis	Argynnis paphia	0	100.00
	[BOLD:AAA8958]
unspecified	INSSD3585-21	Arthropoda	Insecta	Lepidoptera	Nymphalidae	Heliconiinae	Argynnis	Argynnis paphia	0	100.00
	[BOLD:AAA8958]
unspecified	LON252-08	Arthropoda	Insecta	Lepidoptera	Nymphalidae	Heliconiinae	Argynnis	Argynnis paphia	0	100.00
	[BOLD:AAA8958]
unspecified	LOWA158-06	Arthropoda	Insecta	Lepidoptera	Nymphalidae	Heliconiinae	Argynnis	Argynnis paphia	0	100.00
	[BOLD:AAA8958]
unspecified	OECIN032-21	Arthropoda	Insecta	Lepidoptera	Nymphalidae	Heliconiinae	Argynnis	Argynnis paphia	0	100.00
	[BOLD:AAA8958]
unspecified	SNA087-07	Arthropoda	Insecta	Lepidoptera	Nymphalidae	Heliconiinae	Argynnis	Argynnis paphia	0	100.00
	[BOLD:AAA8958]
unspecified	BGEPL2605-25	Arthropoda	Insecta	Lepidoptera	Lycaenidae	Polyommatinae	Polyommatus	Polyommatus icarus	0	100.00
	[BOLD:AAA8958]
unspecified	CZBB513-23	Arthropoda	Insecta	Lepidoptera	Nymphalidae	Heliconiinae	Argynnis	Argynnis paphia	0	99.84
	[BOLD:AAA8958]
unspecified	EZHBA125-07	Arthropoda	Insecta	Lepidoptera	Nymphalidae	Heliconiinae	Argynnis	Argynnis paphia	0	99.84
	[BOLD:AAA8958]
unspecified	WMB2747-13	Arthropoda	Insecta	Lepidoptera	Nymphalidae	Heliconiinae	Argynnis	Argynnis paphia	0	99.84
	[BOLD:AAA8958]

## Sheet: EY126 Aricia artaxerxes
EY126 Aricia artaxerxes
Query ID	Tree	Tax Rank	Phylum	Class	Order	Family	Subfamily	Genus	Species	Confidence	Supporting Recs
unspecified		SPECIES	Arthropoda	Insecta	Lepidoptera	Lycaenidae	Polyommatinae	Aricia	Aricia artaxerxes	96.0	24
Showing 1 to 1 of 1 entry
«‹1›»
Combined Hits
Search:
Query ID	PID [BIN]	Phylum	Class	Order	Family	Subfamily	Genus	Species	Indels	ID%
unspecified	EULEP166-14	Arthropoda	Insecta	Lepidoptera	Lycaenidae	Polyommatinae	Aricia	Aricia artaxerxes	0	100.00
	[BOLD:ACE7893]
unspecified	GBAAM22250-25	Arthropoda	Insecta	Lepidoptera	Lycaenidae	Polyommatinae	Aricia	Aricia artaxerxes	0	100.00
	[BOLD:ACE7893]
unspecified	GBMIN16219-13	Arthropoda	Insecta	Lepidoptera	Lycaenidae	Polyommatinae	Aricia	Aricia artaxerxes	0	100.00
	[BOLD:ACE7893]
unspecified	GBMNB42685-20	Arthropoda	Insecta	Lepidoptera	Lycaenidae	Polyommatinae	Aricia	Aricia artaxerxes	0	100.00
	[BOLD:ACE7893]
unspecified	GBMND51842-21	Arthropoda	Insecta	Lepidoptera	Lycaenidae	Polyommatinae	Aricia	Aricia artaxerxes	0	100.00
	[BOLD:ACE7893]
unspecified	GBMND51851-21	Arthropoda	Insecta	Lepidoptera	Lycaenidae	Polyommatinae	Aricia	Aricia artaxerxes	0	100.00
	[BOLD:ACE7893]
unspecified	LEPAA585-16	Arthropoda	Insecta	Lepidoptera	Lycaenidae	Polyommatinae	Aricia	Aricia artaxerxes	0	100.00
	[BOLD:ACE7893]
unspecified	LON218-08	Arthropoda	Insecta	Lepidoptera	Lycaenidae	Polyommatinae	Aricia	Aricia artaxerxes	0	100.00
	[BOLD:ACE7893]
unspecified	LOWA839-06	Arthropoda	Insecta	Lepidoptera	Lycaenidae	Polyommatinae	Aricia	Aricia artaxerxes	0	100.00
	[BOLD:ACE7893]
unspecified	PHLAB305-10	Arthropoda	Insecta	Lepidoptera	Lycaenidae	Polyommatinae	Aricia	Aricia artaxerxes	0	100.00
	[BOLD:ACE7893]
unspecified	PHLAB324-10	Arthropoda	Insecta	Lepidoptera	Lycaenidae	Polyommatinae	Aricia	Aricia artaxerxes	0	100.00
	[BOLD:ACE7893]
unspecified	EZHBA347-07	Arthropoda	Insecta	Lepidoptera	Lycaenidae	Polyommatinae	Plebejus	Plebejus argus	0	100.00
	[BOLD:ACE7893]
unspecified	EULEP6050-20	Arthropoda	Insecta	Lepidoptera	Lycaenidae	Polyommatinae	Aricia	Aricia artaxerxes	0	99.84
	[BOLD:ACE7893]
unspecified	FBLMW347-10	Arthropoda	Insecta	Lepidoptera	Lycaenidae	Polyommatinae	Aricia	Aricia artaxerxes	0	99.84
	[BOLD:ACE7893]
unspecified	GBMIN16198-13	Arthropoda	Insecta	Lepidoptera	Lycaenidae	Polyommatinae	Aricia	Aricia artaxerxes	0	99.84
	[BOLD:ACE7893]
unspecified	GBMIN16201-13	Arthropoda	Insecta	Lepidoptera	Lycaenidae	Polyommatinae	Aricia	Aricia artaxerxes	0	99.84
	[BOLD:ACE7893]
unspecified	GBMIN16203-13	Arthropoda	Insecta	Lepidoptera	Lycaenidae	Polyommatinae	Aricia	Aricia artaxerxes	0	99.84
	[BOLD:ACE7893]
unspecified	GBMIN16335-13	Arthropoda	Insecta	Lepidoptera	Lycaenidae	Polyommatinae	Aricia	Aricia artaxerxes	0	99.84
	[BOLD:ACE7893]
unspecified	GBMIN16348-13	Arthropoda	Insecta	Lepidoptera	Lycaenidae	Polyommatinae	Aricia	Aricia artaxerxes	0	99.84
	[BOLD:ACE7893]
unspecified	GBMIN20656-13	Arthropoda	Insecta	Lepidoptera	Lycaenidae	Polyommatinae	Aricia	Aricia artaxerxes	0	99.84
	[BOLD:ACE7893]
unspecified	GBMND51849-21	Arthropoda	Insecta	Lepidoptera	Lycaenidae	Polyommatinae	Aricia	Aricia artaxerxes	0	99.84
	[BOLD:ACE7893]
unspecified	GBMND51874-21	Arthropoda	Insecta	Lepidoptera	Lycaenidae	Polyommatinae	Aricia	Aricia artaxerxes	0	99.84
	[BOLD:ACE7893]
unspecified	GBMND51881-21	Arthropoda	Insecta	Lepidoptera	Lycaenidae	Polyommatinae	Aricia	Aricia artaxerxes	0	99.84
	[BOLD:ACE7893]
unspecified	LEASS835-17	Arthropoda	Insecta	Lepidoptera	Lycaenidae	Polyommatinae	Aricia	Aricia artaxerxes	0	99.84
	[BOLD:ACE7893]
unspecified	MIMAB049-21	Arthropoda	Insecta	Lepidoptera	Lycaenidae	Polyommatinae	Aricia	Aricia artaxerxes	0	99.84
	[BOLD:ACE7893]

## Sheet: EY108 Brenthis ino
EY108 Brenthis ino
Query ID	Tree	Tax Rank	Phylum	Class	Order	Family	Subfamily	Genus	Species	Confidence	Supporting Recs
unspecified		SPECIES	Arthropoda	Insecta	Lepidoptera	Nymphalidae	Heliconiinae	Brenthis	Brenthis ino	92.0	23
Showing 1 to 1 of 1 entry
«‹1›»
Combined Hits
Search:
Query ID	PID [BIN]	Phylum	Class	Order	Family	Subfamily	Genus	Species	Indels	ID%
unspecified	BIBSA2136-20	Arthropoda	Insecta	Lepidoptera	Nymphalidae	Heliconiinae	Brenthis	Brenthis ino	0	100.00
	[BOLD:AAA9312]
unspecified	EULEP597-15	Arthropoda	Insecta	Lepidoptera	Nymphalidae	Heliconiinae	Brenthis	Brenthis ino	0	100.00
	[BOLD:AAA9312]
unspecified	GBAAM21961-25	Arthropoda	Insecta	Lepidoptera	Nymphalidae	Heliconiinae	Brenthis	Brenthis ino	0	100.00
	[BOLD:AAA9312]
unspecified	BGEPL2210-25	Arthropoda	Insecta	Lepidoptera	Nymphalidae	Heliconiinae	Brenthis	Brenthis ino	0	99.84
	[BOLD:AAA9312]
unspecified	BPAL3074-15	Arthropoda	Insecta	Lepidoptera	Nymphalidae	Heliconiinae	Brenthis	Brenthis ino	0	99.84
	[BOLD:AAA9312]
unspecified	EZHBA065-07	Arthropoda	Insecta	Lepidoptera	Nymphalidae	Heliconiinae	Brenthis	Brenthis ino	0	99.84
	[BOLD:AAA9312]
unspecified	EZHBA070-07	Arthropoda	Insecta	Lepidoptera	Nymphalidae	Heliconiinae	Brenthis	Brenthis ino	0	99.84
	[BOLD:AAA9312]
unspecified	EZHBA766-07	Arthropoda	Insecta	Lepidoptera	Nymphalidae	Heliconiinae	Brenthis	Brenthis ino	0	99.84
	[BOLD:AAA9312]
unspecified	EZROM814-08	Arthropoda	Insecta	Lepidoptera	Nymphalidae	Heliconiinae	Brenthis	Brenthis ino	0	99.84
	[BOLD:AAA9312]
unspecified	LEPAA003-16	Arthropoda	Insecta	Lepidoptera	Nymphalidae	Heliconiinae	Brenthis	Brenthis ino	0	99.84
	[BOLD:AAA9312]
unspecified	LOWA551-06	Arthropoda	Insecta	Lepidoptera	Nymphalidae	Heliconiinae	Brenthis	Brenthis ino	0	99.84
	[BOLD:AAA9312]
unspecified	BGEPL2211-25	Arthropoda	Insecta	Lepidoptera	Nymphalidae	Satyrinae	Melitaea	Melitaea athalia	0	99.84
	[BOLD:AAA9312]
unspecified	ATLAS041-22	Arthropoda	Insecta	Lepidoptera	Nymphalidae	Heliconiinae	Brenthis	Brenthis daphne	0	99.68
	[BOLD:AAA9312]
unspecified	ABOLD091-16	Arthropoda	Insecta	Lepidoptera	Nymphalidae	Heliconiinae	Brenthis	Brenthis ino	0	99.68
	[BOLD:AAA9312]
unspecified	BGEPL2205-25	Arthropoda	Insecta	Lepidoptera	Nymphalidae	Heliconiinae	Brenthis	Brenthis ino	0	99.68
	[BOLD:AAA9312]
unspecified	BPAL3373-16	Arthropoda	Insecta	Lepidoptera	Nymphalidae	Heliconiinae	Brenthis	Brenthis ino	0	99.68
	[BOLD:AAA9312]
unspecified	CZBB539-23	Arthropoda	Insecta	Lepidoptera	Nymphalidae	Heliconiinae	Brenthis	Brenthis ino	0	99.68
	[BOLD:AAA9312]
unspecified	CZBB702-23	Arthropoda	Insecta	Lepidoptera	Nymphalidae	Heliconiinae	Brenthis	Brenthis ino	0	99.68
	[BOLD:AAA9312]
unspecified	EULEP1943-15	Arthropoda	Insecta	Lepidoptera	Nymphalidae	Heliconiinae	Brenthis	Brenthis ino	0	99.68
	[BOLD:AAA9312]
unspecified	EULEP3576-16	Arthropoda	Insecta	Lepidoptera	Nymphalidae	Heliconiinae	Brenthis	Brenthis ino	0	99.68
	[BOLD:AAA9312]
unspecified	EZSPC261-09	Arthropoda	Insecta	Lepidoptera	Nymphalidae	Heliconiinae	Brenthis	Brenthis ino	0	99.68
	[BOLD:AAA9312]
unspecified	GBAAM21954-25	Arthropoda	Insecta	Lepidoptera	Nymphalidae	Heliconiinae	Brenthis	Brenthis ino	0	99.68
	[BOLD:AAA9312]
unspecified	LEPAA404-16	Arthropoda	Insecta	Lepidoptera	Nymphalidae	Heliconiinae	Brenthis	Brenthis ino	0	99.68
	[BOLD:AAA9312]
unspecified	PHLAW007-13	Arthropoda	Insecta	Lepidoptera	Nymphalidae	Heliconiinae	Brenthis	Brenthis ino	0	99.68
	[BOLD:AAA9312]
unspecified	WMB5114-14	Arthropoda	Insecta	Lepidoptera	Nymphalidae	Heliconiinae	Brenthis	Brenthis ino	0	99.68
	[BOLD:AAA9312]

## Sheet: EY063 Callophrys rubi
EY063 Callophrys rubi
Query ID	Tree	Tax Rank	Phylum	Class	Order	Family	Subfamily	Genus	Species	Confidence	Supporting Recs
unspecified		GENUS	Arthropoda	Insecta	Lepidoptera	Lycaenidae	Theclinae	Callophrys		96.0	24
Query ID	PID [BIN]	Phylum	Class	Order	Family	Subfamily	Genus	Species	Indels	ID%
unspecified	GWOTS528-17	Arthropoda	Insecta	Lepidoptera	Lycaenidae	Theclinae	Callophrys		0	100.00
	[BOLD:AAB0049]
unspecified	EULEP2505-15	Arthropoda	Insecta	Lepidoptera	Lycaenidae	Theclinae	Callophrys	Callophrys chalybeitincta	0	100.00
	[BOLD:AAB0049]
unspecified	EULEP3592-16	Arthropoda	Insecta	Lepidoptera	Lycaenidae	Theclinae	Callophrys	Callophrys chalybeitincta	0	100.00
	[BOLD:AAB0049]
unspecified	ABOLD074-16	Arthropoda	Insecta	Lepidoptera	Lycaenidae	Theclinae	Callophrys	Callophrys rubi	0	100.00
	[BOLD:AAB0049]
unspecified	CZBB246-23	Arthropoda	Insecta	Lepidoptera	Lycaenidae	Theclinae	Callophrys	Callophrys rubi	0	100.00
	[BOLD:AAB0049]
unspecified	EULEP3609-16	Arthropoda	Insecta	Lepidoptera	Lycaenidae	Theclinae	Callophrys	Callophrys rubi	0	100.00
	[BOLD:AAB0049]
unspecified	EZHBA361-07	Arthropoda	Insecta	Lepidoptera	Lycaenidae	Theclinae	Callophrys	Callophrys rubi	0	100.00
	[BOLD:AAB0049]
unspecified	GBAAM21950-25	Arthropoda	Insecta	Lepidoptera	Lycaenidae	Theclinae	Callophrys	Callophrys rubi	0	100.00
	[BOLD:AAB0049]
unspecified	GBAAM22009-25	Arthropoda	Insecta	Lepidoptera	Lycaenidae	Theclinae	Callophrys	Callophrys rubi	0	100.00
	[BOLD:AAB0049]
unspecified	GBAAZ39364-24	Arthropoda	Insecta	Lepidoptera	Lycaenidae	Theclinae	Callophrys	Callophrys rubi	0	100.00
	[BOLD:AAB0049]
unspecified	HMYZ056-20	Arthropoda	Insecta	Lepidoptera	Lycaenidae	Theclinae	Callophrys	Callophrys rubi	0	100.00
	[BOLD:AAB0049]
unspecified	LOWA563-06	Arthropoda	Insecta	Lepidoptera	Lycaenidae	Theclinae	Callophrys	Callophrys rubi	0	100.00
	[BOLD:AAB0049]
unspecified	WMB6690-19	Arthropoda	Insecta	Lepidoptera	Lycaenidae	Theclinae	Callophrys	Callophrys rubi	0	100.00
	[BOLD:AAB0049]
unspecified	EULEP1355-15	Arthropoda	Insecta	Lepidoptera	Lycaenidae	Theclinae	Callophrys	Callophrys rubi	0	99.84
	[BOLD:AAB0049]
unspecified	EULEP6037-20	Arthropoda	Insecta	Lepidoptera	Lycaenidae	Theclinae	Callophrys	Callophrys rubi	0	99.84
	[BOLD:AAB0049]
unspecified	EULEP6242-20	Arthropoda	Insecta	Lepidoptera	Lycaenidae	Theclinae	Callophrys	Callophrys rubi	0	99.84
	[BOLD:AAB0049]
unspecified	EULEP841-15	Arthropoda	Insecta	Lepidoptera	Lycaenidae	Theclinae	Callophrys	Callophrys rubi	0	99.84
	[BOLD:AAB0049]
unspecified	EZHBA727-07	Arthropoda	Insecta	Lepidoptera	Lycaenidae	Theclinae	Callophrys	Callophrys rubi	0	99.84
	[BOLD:AAB0049]
unspecified	EZROM072-08	Arthropoda	Insecta	Lepidoptera	Lycaenidae	Theclinae	Callophrys	Callophrys rubi	0	99.84
	[BOLD:AAB0049]
unspecified	GBMND75582-21	Arthropoda	Insecta	Lepidoptera	Lycaenidae	Theclinae	Callophrys	Callophrys rubi	0	99.84
	[BOLD:AAB0049]
unspecified	GBMND75591-21	Arthropoda	Insecta	Lepidoptera	Lycaenidae	Theclinae	Callophrys	Callophrys rubi	0	99.84
	[BOLD:AAB0049]
unspecified	GBMNF22415-22	Arthropoda	Insecta	Lepidoptera	Lycaenidae	Theclinae	Callophrys	Callophrys rubi	0	99.84
	[BOLD:AAB0049]
unspecified	UNIFI2080-25	Arthropoda	Insecta	Lepidoptera	Lycaenidae	Theclinae	Callophrys	Callophrys rubi	0	99.84
unspecified	WMB2943-14	Arthropoda	Insecta	Lepidoptera	Lycaenidae	Theclinae	Callophrys	Callophrys rubi	0	99.84
	[BOLD:AAB0049]
unspecified	GBMNF22444-22	Arthropoda	Insecta	Lepidoptera	Lycaenidae	Theclinae	Novosatsuma	Novosatsuma collosa	0	99.84
	[BOLD:AAB0049]

## Sheet: EY105 Carcharodus alceae
EY105 Carcharodus alceae
Query ID	Tree	Tax Rank	Phylum	Class	Order	Family	Subfamily	Genus	Species	Confidence	Supporting Recs
unspecified		SPECIES	Arthropoda	Insecta	Lepidoptera	Hesperiidae	Pyrginae	Carcharodus	Carcharodus alceae	96.0	24
Query ID	PID [BIN]	Phylum	Class	Order	Family	Subfamily	Genus	Species	Indels	ID%
unspecified	EZSPM936-12	Arthropoda	Insecta	Lepidoptera	Hesperiidae	Pyrginae	Carcharodus	Carcharodus alceae	0	100.00
	[BOLD:AAB1329]
unspecified	GBAAM22038-25	Arthropoda	Insecta	Lepidoptera	Hesperiidae	Pyrginae	Carcharodus	Carcharodus alceae	0	100.00
	[BOLD:AAB1329]
unspecified	WMB1667-13	Arthropoda	Insecta	Lepidoptera	Hesperiidae	Pyrginae	Carcharodus	Carcharodus alceae	0	100.00
	[BOLD:AAB1329]
unspecified	ABOLD628-17	Arthropoda	Insecta	Lepidoptera	Hesperiidae	Pyrginae	Carcharodus	Carcharodus alceae	0	99.69
	[BOLD:AAB1329]
unspecified	GBAAX68497-24	Arthropoda	Insecta	Lepidoptera	Hesperiidae	Pyrginae	Carcharodus	Carcharodus alceae	0	99.69
	[BOLD:AAB1329]
unspecified	UMAAI1402-22	Arthropoda	Insecta	Lepidoptera	Hesperiidae	Pyrginae	Carcharodus	Carcharodus alceae	0	99.69
	[BOLD:AAB1329]
unspecified	EZSPC203-09	Arthropoda	Insecta	Lepidoptera	Hesperiidae	Pyrginae	Carcharodus	Carcharodus alceae	0	99.68
	[BOLD:AAB1329]
unspecified	BIBSA1384-15	Arthropoda	Insecta	Lepidoptera	Hesperiidae	Pyrginae	Carcharodus	Carcharodus alceae	0	99.53
	[BOLD:AAB1329]
unspecified	BIBSA2094-20	Arthropoda	Insecta	Lepidoptera	Hesperiidae	Pyrginae	Carcharodus	Carcharodus alceae	0	99.53
	[BOLD:AAB1329]
unspecified	BIBSA992-15	Arthropoda	Insecta	Lepidoptera	Hesperiidae	Pyrginae	Carcharodus	Carcharodus alceae	0	99.53
	[BOLD:AAB1329]
unspecified	EULEP1004-15	Arthropoda	Insecta	Lepidoptera	Hesperiidae	Pyrginae	Carcharodus	Carcharodus alceae	0	99.53
	[BOLD:AAB1329]
unspecified	EULEP1457-15	Arthropoda	Insecta	Lepidoptera	Hesperiidae	Pyrginae	Carcharodus	Carcharodus alceae	0	99.53
	[BOLD:AAB1329]
unspecified	EULEP5702-17	Arthropoda	Insecta	Lepidoptera	Hesperiidae	Pyrginae	Carcharodus	Carcharodus alceae	0	99.53
	[BOLD:AAB1329]
unspecified	EULEP713-15	Arthropoda	Insecta	Lepidoptera	Hesperiidae	Pyrginae	Carcharodus	Carcharodus alceae	0	99.53
	[BOLD:AAB1329]
unspecified	EZSPN984-09	Arthropoda	Insecta	Lepidoptera	Hesperiidae	Pyrginae	Carcharodus	Carcharodus alceae	0	99.53
	[BOLD:AAB1329]
unspecified	FBLMT405-09	Arthropoda	Insecta	Lepidoptera	Hesperiidae	Pyrginae	Carcharodus	Carcharodus alceae	0	99.53
	[BOLD:AAB1329]
unspecified	FBLMZ166-12	Arthropoda	Insecta	Lepidoptera	Hesperiidae	Pyrginae	Carcharodus	Carcharodus alceae	0	99.53
	[BOLD:AAB1329]
unspecified	GBMIN81577-17	Arthropoda	Insecta	Lepidoptera	Hesperiidae	Pyrginae	Carcharodus	Carcharodus alceae	0	99.53
	[BOLD:AAB1329]
unspecified	LEPAA176-16	Arthropoda	Insecta	Lepidoptera	Hesperiidae	Pyrginae	Carcharodus	Carcharodus alceae	0	99.53
	[BOLD:AAB1329]
unspecified	UMAAI1401-22	Arthropoda	Insecta	Lepidoptera	Hesperiidae	Pyrginae	Carcharodus	Carcharodus alceae	0	99.53
	[BOLD:AAB1329]
unspecified	WMB3082-14	Arthropoda	Insecta	Lepidoptera	Hesperiidae	Pyrginae	Carcharodus	Carcharodus alceae	0	99.53
	[BOLD:AAB1329]
unspecified	EULEP779-15	Arthropoda	Insecta	Lepidoptera	Hesperiidae	Pyrginae	Erynnis	Erynnis tages	0	99.53
	[BOLD:AAB1329]
unspecified	EULEP6170-20	Arthropoda	Insecta	Lepidoptera	Hesperiidae	Pyrginae	Carcharodus	Carcharodus alceae	0	99.37
	[BOLD:AAB1329]
unspecified	EULEP704-15	Arthropoda	Insecta	Lepidoptera	Hesperiidae	Pyrginae	Carcharodus	Carcharodus alceae	0	99.37
	[BOLD:AAB1329]
unspecified	EZROM826-08	Arthropoda	Insecta	Lepidoptera	Hesperiidae	Pyrginae	Carcharodus	Carcharodus alceae	0	99.37
	[BOLD:AAB1329]

[truncated: 34 more sheets: EY135 Carcharodus alceae, EY036 Coenonympha arcania, EY048 Carterocephalus palaemon, EY038 Coenonympha pamphilus, EY100 Colias erate, EY058 Colias myrmidone, EY076 Cupido minimus, EY134 Cupido osiris, EY116 Cyaniris semiargus, EY099 Davidina tarpeia, EY104 Erynnis tages, EY056 Euchloe ausonia,  EY115 Fabriciana niobe, EY138 Hyponephele lycaon, EY139 Hyponephele lycaon, EY040 Iphiclides podalirius, EY054 Leptidea sinapis, EY136 Lysandra coridon, EY107 Melitaea arduinna, EU002 Melitaea britomartis …]
